# Supplementary material for: Increased Type I Interferon Activity with Concurrent Plasmablast Expansion Identifies Systemic Lupus Erythematosus Patients with Poor Outcomes
Source: Int J Mol Sci. 2026 Mar 21;27(6):2852. doi: 10.3390/ijms27062852 (PMC13026582; doi:10.3390/ijms27062852)
Supplement: Supplementary file 1 [file ijms-27-02852-s001.zip]

Archive with 1 entries (1 files):
- ijms-4202892-supplementary.pdf
